# Supplementary material for: Invasive and Native Plants Differentially Respond to Exogenous Phosphorus Addition in Root Growth and Nutrition Regulated by Arbuscular Mycorrhizal Fungi
Source: Plants (Basel). 2023 Jun 1;12(11):2195. doi: 10.3390/plants12112195 (PMC10255820; doi:10.3390/plants12112195)
Supplement: Supplementary file 1 [file plants-12-02195-s001.zip]

Archive with 1 entries (1 files):
- plants-2374892-supplementary.pdf
